# Supplementary material for: Retrospective Evaluation of Bone Turnover Markers in Serum for the Prediction of Metastases Development in Breast Cancer Patients: A Cohort Study
Source: Biomedicines. 2024 May 29;12(6):1201. doi: 10.3390/biomedicines12061201 (PMC11201037; doi:10.3390/biomedicines12061201)
Supplement: Supplementary file 1 [file biomedicines-12-01201-s001.zip]

Archive with 1 entries (1 files):
- biomedicines-2992184-supplementary.pdf
